# Supplementary material for: Maternal body mass index and the risk of early-onset Group B Streptococcus disease in newborns: A systematic review and meta-analysis
Source: PLoS One. 2026 May 8;21(5):e0329423. doi: 10.1371/journal.pone.0329423 (PMC13155626; doi:10.1371/journal.pone.0329423)
Supplement: S2 File — Supporting information on study identification, BMI categories, effect measures, and 95% CIs used in the main analysis. (CSV) [file pone.0329423.s004.csv]

Study	Ref	PopulationSize	BMI category	Crude OR	Lower CI	Upper CI	Adjusted OR	Lower CI	Upper CI
Khalil	12	902	<18,5	0,35	0,08	1,48	0,26	0,06	1,11
			18.5-24.9	1			1
			25.0–29.9	1,62	1,07	2,42	1,62	1,1	2,38
			? 30	2,02	1,25	3,26	2,68	1,26	2,72
Håkansson		344127	<18,5
			18.5-24.9
			25.0–29.9
			? 30
Villamor	6	1971346	<18,5	0,75	0,43	1,31	0,73	0,41	1,31
OBS HR!			18,5-24,9	1			1
			25-29,9	1,15	0,97	1,36	1,21	1,01	1,43
			30-34,9	1,57	1,25	1,97	1,71	1,35	2,16
			35-39,9	2,23	1,59	3,12	2,41	1,7	3,41
			? 40	2,29	1,34	3,89	2,56	1,49	4,38
Alvareza	10	2045	<25	1			1
			25-29,9	0,99	0,77	1,28	0,97	0,74	1,26
			30-34,9	1,2	0,91	1,58	1,14	0,86	1,52
			35-39,9	1,75	1,25	2,45	1,43	1,01	2,03
			? 40	1,8	1,31	2,48	1,27	0,9	1,79
Rao	13	6309	<18,5	0,76	0,53	1,07
			18,5-24,9	1
			25-29,9	1,04	0,92	1,18
			30-34,9	1,15	0,97	1,36
			? 35	1,38	1,09	1,74
Rick	14	896	<30	1			1
			>30	0,79	0,54	1,17	0,78	0,52	1,18
Namugongo	15	306	18,5-24,9	1			1
			25-29,9	1,06	0,59	1,89	1,05	0,58	1,9
			? 30	4,77	2,28	9,98	3,78	1,78	8,35
Manzanares 2019	9	9877	18-24.9	1			1
			25.0–29.9	1,07	0,95	1,2	1,05	0,92	1,21
			? 30	1,32	1,14	1,53	1,33	1,12	1,56
Manzanares 2012	17	3016	<18,5				0,72	0,38	1,39
			18,5-25				1
			? 35				1,57	1,15	2,13
Venkatesh	7	115070	<25	1			1
			25–29.9	1,09	1,05	1,13	1,09	1,05	1,13
			30-34,9	1,24	1,19	1,31	1,25	1,19	1,32
			35-39,9	1,48	1,38	1,58	1,47	1,38	1,58
			? 40	1,6	1,47	1,73	1,59	1,46	1,72
Stapleton	8	40459	<18,5				0,98	0,88	1,1
			18,5-24,9				1
			25-29,9				1,07	1,01	1,12
			30-39,9				1,2	1,13	1,28
			? 40				1,45	1,28	1,63
Melchor	19	16609	18,5-24,9				1
			>30				1,3	1,14	1,47
Dahan-Saal	18	17430	<18,5	0,79	0,52	1,19	0,81	0,69	0,95
			18.5-24.9	1			1
			25.0–29.9	1,13	0,86	1,49	0,94	0,68	1,3
			? 30	1,55	1,16	2,06	1,48	1,05	2,09
Kleweis	16	7711	<30	1			1
			30-39,9	1,31	1,18	1,48	1,29	1,15	1,45
			? 40	1,63	1,4	1,89	1,54	1,32	1,79
Kwon	21	8019	<25	1
			25-30	0,73	0,6	0,89
			>30	0,7	0,58	0,84
Chen	22	2185	<28	1			1
			>28	3,47	1,18	10,22	3,79	1,28	11,26
Bognar	26		<18,5				0,93	0,91	0,95
			18,5-25				1
			25-30				1,05	1,04	1,06
			>30				1,11	1,10	1,14
Zhou	28		<25	1
			>25	1,02	0,73	1,44
Nguyen	27		<25	1
			>25	1,09	0,78	1,52
